# Supplementary material for: Genetic Characterization of Two Novel Insect-Infecting Negative-Sense RNA Viruses Identified in a Leaf Beetle, Aulacophora indica
Source: Insects. 2024 Aug 15;15(8):615. doi: 10.3390/insects15080615 (PMC11354625; doi:10.3390/insects15080615)
Supplement: Supplementary file 1 [file insects-15-00615-s001.zip]

Archive with 2 entries (2 files):
- Table S1. Primers used in this study.pdf
- Table S2.xlsx
