# Supplementary material for: Genetic Characterization of Two Novel Insect-Infecting Negative-Sense RNA Viruses Identified in a Leaf Beetle, Aulacophora indica
Source: Insects. 2024 Aug 15;15(8):615. doi: 10.3390/insects15080615 (PMC11354625; doi:10.3390/insects15080615)
Supplement: Supplementary file 1 [file insects-15-00615-s001.zip › Table S2.xlsx]

## Sheet: Sheet1
Table S2. Details of viral sequences obtained from GenBank for the construction of phylogeny tree
Virus Name	Accession Number (RdRp sequence)
Lispiviridae
Sanxia water strider virus 4	AJG39115.1
Lishi Spider Virus 2	AJG39111.1
Nyamiviridae
Tapwovirus
Wenzhou tapeworm virus 1	APG78764.1
Socyvirus
Socyvirus heteroderae	AEF56729.1
Nyavirus
Nyavirus nyamaniniense	UZH25306.1
Sekira virus	BCL64177.1
Nyavirus midwayense	ACQ94979.1
San Jacinto virus	QDO67017.1
Sierra Nevada virus	AHA90827.1
Jeremy Point nyavirus	QFG01733.1
Berhavirus
Beihai rhabdo-like virus 4	APG78642.1
Beihai rhabdo-like virus 5	APG78645.1
Beihai rhabdo-like virus 3	APG78650.1
Crustavirus
Beihai rhabdo-like virus 6	APG78639.1
Wenling crustacean virus 12	APG78838.1
Wenzhou Crab Virus 1	AJG39154.1
Orinovirus
Sanya nyamivirus 1	UHM27507.1
Orinoco virus	ANQ45640.1
Formivirus
Hymenopteran orino-related virus OKIAV87	QMP82162.1
Hymenopteran orino-related virus OKIAV85	QPB73978.1
Xiangshan Nyami-like virus	YP_010805613.1
Solenopsis invicta virus 15	QRK69404.1
Formica exsecta virus 4	AWI42881.1
Formica fusca virus 1	AYW51538.1
Unclassified
Ixodes ricinus orinovirus-like virus 1	USL85442.1
Jingchuvirales
Aliusviridae
Obscuruvirus
Atrato Chu-like virus 5	YP_010798469.1
Ollusvirus
Nomada lathburiana mononega-like virus	YP_010802324.1
Oropsylla silantiewi mononega-like virus 2	YP_010802321.1
Rhagovelia obesa mononega-like virus	YP_010802327.1
Taiyuan leafhopper virus	YP_010796418.1
Scaldis River bee virus	YP_010115639.1
Culverton virus	YP_010798359.1
hymenopteran chu-related virus 126	YP_010798596.1
hymenopteran chu-related virus 123	YP_010798593.1
Hubei coleoptera virus 3	YP_009336866.1
Shayang Fly Virus 1	YP_009300663.1
Hancheng leafhopper mivirus	YP_010798368.1
Chuviridae
Boscovirus
Wuhan louse fly virus 6	YP_009666265.1
Wuhan Louse Fly Virus 7	YP_009666255.1
Chuvivirus
Wenling crustacean virus 14	YP_009337856.1
Wenzhou crab virus 2	YP_010839347.1
Culicidavirus
Wuhan Mosquito Virus 8	YP_009177719.1
Culex mosquito virus 4	YP_010797750.1
Culex mosquito virus 5	YP_010797753.1
Imjin River virus 1	YP_009182177.1
Demapteravirus
dermapteran chu-related virus 142	YP_010839899.1
Doliuvirus
Mos8Chu0 chuvirus	YP_010797279.1
Mivirus
Lone star tick chuvirus 1	YP_009254000.1
Bole Tick Virus 3	YP_009177701.1
Karukera tick virus	YP_010798463.1
Changping Tick Virus 2	YP_009177704.1
Suffolk virus	YP_009177218.1
Genoa virus	YP_010798050.1
Changping Tick Virus 3	YP_009177707.1
Wuhan tick virus 2	YP_009177722.1
Tacheng Tick Virus 5	YP_009177717.1
brown dog tick mivirus 1	QDW81054.1
Morsusvirus
Tacheng Tick Virus 4	YP_009177716.1
Nigecruvirus
Blacklegged tick chuvirus-2	YP_010797546.1
Periplaneta americana mononega-like virus	YP_010802328.1
Odonatavirus
odonatan chu-related virus 137	YP_010800940.1
Hubei odonate virus 11	YP_009336946.1
partiaodonatan chu-related virus 136	YP_010800937.1
Pediavirus
Beihai barnacle virus 9	YP_009333178.1
Piscichuvirus
Hardyhead chuvirus	YP_010840939.1
Herr Frank virus 1	YP_010798448.1
Guangdong red-banded snake chuvirus-like virus	YP_010797600.1
Sanxia atyid shrimp virus 4	YP_009337428.1
Wenling fish chu-like virus	YP_010797603.1
Pterovirus
Hymenopteran chu-related virus OKIAV147	QPB73971.1
Rochuvirus
Chalcocoris rutilans mononega-like virus 2	DBA09009.1
Scarabeuvirus
Hubei chuvirus-like virus 3	YP_009337089.1
Lampyris noctiluca chuvirus-like virus 1	YP_010797948.1
Wuchang Cockroach Virus 3	YP_009666256.1
Lishi spider virus 1	YP_010839348.1
Supella longipalpa mononega-like virus 2	YP_010802336.1
Taceavirus
Wenling crustacean virus 15	YP_009336632.1
Vapochuvirus
Trialeurodes vaporariorum mononega-like virus 2	YP_010802337.1
Unclassified
Hangzhou altica cyanea chuvirus 1	UHR49734.1
